# Supplementary material for: HIV-1-Specific Antibody Response and Function after DNA Prime and Recombinant Adenovirus 5 Boost HIV Vaccine in HIV-Infected Subjects
Source: PLoS One. 2016 Aug 8;11(8):e0160341. doi: 10.1371/journal.pone.0160341 (PMC4976892; doi:10.1371/journal.pone.0160341)
Supplement: S3 Fig — Data and sample information has been summarized as a GEO submission file. (XLSX) [file pone.0160341.s003.xlsx]

## Sheet: Metadata
SERIES
title	HIV-1-Specific Antibody Response and Function after DNA Prime and Recombinant Adenovirus 5 Boost HIV Vaccine in HIV-Infected Subjects
summary	Little is known about the humoral immune response against DNA prime-recombinant adenovirus 5 (rAd5) boost HIV vaccine among HIV-infected patients on long-term suppressive antiretroviral therapy (ART). Previous studies emphasized cellular immune responses; however, current research suggests both cellular and humoral responses are likely required for a successful therapeutic vaccine. Thus, we aimed…
overall design	HIV-1 specific antibodies and plasma samples of HIV-1 infected subjects were tested against different HIV-1 gp140 envelope proteins .
contributor	Johannes S. Gach
contributor	Andrea Gorlani
contributor	Emmanuel Y. Dotsey
contributor	Juan C. Becerra
contributor	Chase T.M. Anderson
contributor	Baiba Berzins
contributor	Philip L. Felgner
contributor	Donald N. Forthal
contributor	Steven G. Deeks
contributor	Timothy J. Wilkin
contributor	Joseph P. Casazza
contributor	Richard A. Koup
contributor	Robert L, Murphy
contributor	Chad J. Achenbach
SAMPLES
Sample name	title	raw data file	source name	organism	characteristics: Specificity	characteristics: Epitope	characteristics: Concentration (ug/mL)	characteristics: Treatment	characteristics: HIV status	molecule	label	description	platform
Sample_1	Subject 1 (week 0)	see tab 'raw data'	plasma	Homo sapiens	HIV-1 specific	-	1/100 dilution	heat inactivated	positive	Total IgG	anti-IgG/Cy3		HIV-1 v1.1
Sample_2	Subject 1 (week 36)	see tab 'raw data'	plasma	Homo sapiens	HIV-1 specific	-	1/100 dilution	heat inactivated	positive	Total IgG	anti-IgG/Cy3		HIV-1 v1.1
Sample_3	Subject 1 (week 56)	see tab 'raw data'	plasma	Homo sapiens	HIV-1 specific	-	1/100 dilution	heat inactivated	positive	Total IgG	anti-IgG/Cy3		HIV-1 v1.1
Sample_4	Subject 2 (week 0)	see tab 'raw data'	plasma	Homo sapiens	HIV-1 specific	-	1/100 dilution	heat inactivated	positive	Total IgG	anti-IgG/Cy3		HIV-1 v1.1
Sample_5	Subject 2 (week 36)	see tab 'raw data'	plasma	Homo sapiens	HIV-1 specific	-	1/100 dilution	heat inactivated	positive	Total IgG	anti-IgG/Cy3		HIV-1 v1.1
Sample_6	Subject 2 (week 56)	see tab 'raw data'	plasma	Homo sapiens	HIV-1 specific	-	1/100 dilution	heat inactivated	positive	Total IgG	anti-IgG/Cy3		HIV-1 v1.1
Sample_7	Subject 3 (week 0)	see tab 'raw data'	plasma	Homo sapiens	HIV-1 specific	-	1/100 dilution	heat inactivated	positive	Total IgG	anti-IgG/Cy3		HIV-1 v1.1
Sample_8	Subject 3 (week 36)	see tab 'raw data'	plasma	Homo sapiens	HIV-1 specific	-	1/100 dilution	heat inactivated	positive	Total IgG	anti-IgG/Cy3		HIV-1 v1.1
Sample_9	Subject 3 (week 56)	see tab 'raw data'	plasma	Homo sapiens	HIV-1 specific	-	1/100 dilution	heat inactivated	positive	Total IgG	anti-IgG/Cy3		HIV-1 v1.1
Sample_10	Subject 4 (week 0)	see tab 'raw data'	plasma	Homo sapiens	HIV-1 specific	-	1/100 dilution	heat inactivated	positive	Total IgG	anti-IgG/Cy3		HIV-1 v1.1
Sample_11	Subject 4 (week 36)	see tab 'raw data'	plasma	Homo sapiens	HIV-1 specific	-	1/100 dilution	heat inactivated	positive	Total IgG	anti-IgG/Cy3		HIV-1 v1.1
Sample_12	Subject 4 (week 56)	see tab 'raw data'	plasma	Homo sapiens	HIV-1 specific	-	1/100 dilution	heat inactivated	positive	Total IgG	anti-IgG/Cy3		HIV-1 v1.1
Sample_13	Subject 5 (week 0)	see tab 'raw data'	plasma	Homo sapiens	HIV-1 specific	-	1/100 dilution	heat inactivated	positive	Total IgG	anti-IgG/Cy3		HIV-1 v1.1
Sample_14	Subject 5 (week 36)	see tab 'raw data'	plasma	Homo sapiens	HIV-1 specific	-	1/100 dilution	heat inactivated	positive	Total IgG	anti-IgG/Cy3		HIV-1 v1.1
Sample_15	Subject 5 (week 56)	see tab 'raw data'	plasma	Homo sapiens	HIV-1 specific	-	1/100 dilution	heat inactivated	positive	Total IgG	anti-IgG/Cy3		HIV-1 v1.1
Sample_16	Subject 6 (week 0)	see tab 'raw data'	plasma	Homo sapiens	HIV-1 specific	-	1/100 dilution	heat inactivated	positive	Total IgG	anti-IgG/Cy3		HIV-1 v1.1
Sample_17	Subject 6 (week 36)	see tab 'raw data'	plasma	Homo sapiens	HIV-1 specific	-	1/100 dilution	heat inactivated	positive	Total IgG	anti-IgG/Cy3		HIV-1 v1.1
Sample_18	Subject 6 (week 56)	see tab 'raw data'	plasma	Homo sapiens	HIV-1 specific	-	1/100 dilution	heat inactivated	positive	Total IgG	anti-IgG/Cy3		HIV-1 v1.1
Sample_19	Subject 7 (week 0)	see tab 'raw data'	plasma	Homo sapiens	HIV-1 specific	-	1/100 dilution	heat inactivated	positive	Total IgG	anti-IgG/Cy3		HIV-1 v1.1
Sample_20	Subject 7 (week 36)	see tab 'raw data'	plasma	Homo sapiens	HIV-1 specific	-	1/100 dilution	heat inactivated	positive	Total IgG	anti-IgG/Cy3		HIV-1 v1.1
Sample_21	Subject 7 (week 56)	see tab 'raw data'	plasma	Homo sapiens	HIV-1 specific	-	1/100 dilution	heat inactivated	positive	Total IgG	anti-IgG/Cy3		HIV-1 v1.1
Sample_22	Subject 8 (week 0)	see tab 'raw data'	plasma	Homo sapiens	HIV-1 specific	-	1/100 dilution	heat inactivated	positive	Total IgG	anti-IgG/Cy3		HIV-1 v1.1
Sample_23	Subject 8 (week 36)	see tab 'raw data'	plasma	Homo sapiens	HIV-1 specific	-	1/100 dilution	heat inactivated	positive	Total IgG	anti-IgG/Cy3		HIV-1 v1.1
Sample_24	Subject 8 (week 56)	see tab 'raw data'	plasma	Homo sapiens	HIV-1 specific	-	1/100 dilution	heat inactivated	positive	Total IgG	anti-IgG/Cy3		HIV-1 v1.1
Sample_25	Subject 9 (week 0)	see tab 'raw data'	plasma	Homo sapiens	HIV-1 specific	-	1/100 dilution	heat inactivated	positive	Total IgG	anti-IgG/Cy3		HIV-1 v1.1
Sample_26	Subject 9 (week 36)	see tab 'raw data'	plasma	Homo sapiens	HIV-1 specific	-	1/100 dilution	heat inactivated	positive	Total IgG	anti-IgG/Cy3		HIV-1 v1.1
Sample_27	Subject 9 (week 56)	see tab 'raw data'	plasma	Homo sapiens	HIV-1 specific	-	1/100 dilution	heat inactivated	positive	Total IgG	anti-IgG/Cy3		HIV-1 v1.1
Sample_28	Subject 10 (week 0)	see tab 'raw data'	plasma	Homo sapiens	HIV-1 specific	-	1/100 dilution	heat inactivated	positive	Total IgG	anti-IgG/Cy3		HIV-1 v1.1
Sample_29	Subject 10 (week 36)	see tab 'raw data'	plasma	Homo sapiens	HIV-1 specific	-	1/100 dilution	heat inactivated	positive	Total IgG	anti-IgG/Cy3		HIV-1 v1.1
Sample_30	Subject 10 (week 56)	see tab 'raw data'	plasma	Homo sapiens	HIV-1 specific	-	1/100 dilution	heat inactivated	positive	Total IgG	anti-IgG/Cy3		HIV-1 v1.1
Sample_31	Subject 11 (week 0)	see tab 'raw data'	plasma	Homo sapiens	HIV-1 specific	-	1/100 dilution	heat inactivated	positive	Total IgG	anti-IgG/Cy3		HIV-1 v1.1
Sample_32	Subject 11 (week 36)	see tab 'raw data'	plasma	Homo sapiens	HIV-1 specific	-	1/100 dilution	heat inactivated	positive	Total IgG	anti-IgG/Cy3		HIV-1 v1.1
Sample_33	Subject 11 (week 56)	see tab 'raw data'	plasma	Homo sapiens	HIV-1 specific	-	1/100 dilution	heat inactivated	positive	Total IgG	anti-IgG/Cy3		HIV-1 v1.1
Sample_34	Subject 12 (week 0)	see tab 'raw data'	plasma	Homo sapiens	HIV-1 specific	-	1/100 dilution	heat inactivated	positive	Total IgG	anti-IgG/Cy3		HIV-1 v1.1
Sample_35	Subject 12 (week 36)	see tab 'raw data'	plasma	Homo sapiens	HIV-1 specific	-	1/100 dilution	heat inactivated	positive	Total IgG	anti-IgG/Cy3		HIV-1 v1.1
Sample_36	Subject 12 (week 56)	see tab 'raw data'	plasma	Homo sapiens	HIV-1 specific	-	1/100 dilution	heat inactivated	positive	Total IgG	anti-IgG/Cy3		HIV-1 v1.1
Sample_37	Subject 13 (week 0)	see tab 'raw data'	plasma	Homo sapiens	HIV-1 specific	-	1/100 dilution	heat inactivated	positive	Total IgG	anti-IgG/Cy3		HIV-1 v1.1
Sample_38	Subject 13 (week 36)	see tab 'raw data'	plasma	Homo sapiens	HIV-1 specific	-	1/100 dilution	heat inactivated	positive	Total IgG	anti-IgG/Cy3		HIV-1 v1.1
Sample_39	Subject 13 (week 56)	see tab 'raw data'	plasma	Homo sapiens	HIV-1 specific	-	1/100 dilution	heat inactivated	positive	Total IgG	anti-IgG/Cy3		HIV-1 v1.1
Sample_40	Subject 14 (week 0)	see tab 'raw data'	plasma	Homo sapiens	HIV-1 specific	-	1/100 dilution	heat inactivated	positive	Total IgG	anti-IgG/Cy3		HIV-1 v1.1
Sample_41	Subject 14 (week 36)	see tab 'raw data'	plasma	Homo sapiens	HIV-1 specific	-	1/100 dilution	heat inactivated	positive	Total IgG	anti-IgG/Cy3		HIV-1 v1.1
Sample_42	Subject 14 (week 56)	see tab 'raw data'	plasma	Homo sapiens	HIV-1 specific	-	1/100 dilution	heat inactivated	positive	Total IgG	anti-IgG/Cy3		HIV-1 v1.1
Sample_43	Subject 15 (week 0)	see tab 'raw data'	plasma	Homo sapiens	HIV-1 specific	-	1/100 dilution	heat inactivated	positive	Total IgG	anti-IgG/Cy3		HIV-1 v1.1
Sample_44	Subject 15 (week 36)	see tab 'raw data'	plasma	Homo sapiens	HIV-1 specific	-	1/100 dilution	heat inactivated	positive	Total IgG	anti-IgG/Cy3		HIV-1 v1.1
Sample_45	Subject 15 (week 56)	see tab 'raw data'	plasma	Homo sapiens	HIV-1 specific	-	1/100 dilution	heat inactivated	positive	Total IgG	anti-IgG/Cy3		HIV-1 v1.1
Sample_46	Subject 16 (week 0)	see tab 'raw data'	plasma	Homo sapiens	HIV-1 specific	-	1/100 dilution	heat inactivated	positive	Total IgG	anti-IgG/Cy3		HIV-1 v1.1
Sample_47	Subject 16 (week 36)	see tab 'raw data'	plasma	Homo sapiens	HIV-1 specific	-	1/100 dilution	heat inactivated	positive	Total IgG	anti-IgG/Cy3		HIV-1 v1.1
Sample_48	Subject 16 (week 56)	see tab 'raw data'	plasma	Homo sapiens	HIV-1 specific	-	1/100 dilution	heat inactivated	positive	Total IgG	anti-IgG/Cy3		HIV-1 v1.1
Sample_49	Subject 17 (week 0)	see tab 'raw data'	plasma	Homo sapiens	HIV-1 specific	-	1/100 dilution	heat inactivated	positive	Total IgG	anti-IgG/Cy3		HIV-1 v1.1
Sample_50	Subject 17 (week 36)	see tab 'raw data'	plasma	Homo sapiens	HIV-1 specific	-	1/100 dilution	heat inactivated	positive	Total IgG	anti-IgG/Cy3		HIV-1 v1.1
Sample_51	Subject 17 (week 56)	see tab 'raw data'	plasma	Homo sapiens	HIV-1 specific	-	1/100 dilution	heat inactivated	positive	Total IgG	anti-IgG/Cy3		HIV-1 v1.1
Sample_52	Subject 18 (week 0)	see tab 'raw data'	plasma	Homo sapiens	HIV-1 specific	-	1/100 dilution	heat inactivated	positive	Total IgG	anti-IgG/Cy3		HIV-1 v1.1
Sample_53	Subject 18 (week 36)	see tab 'raw data'	plasma	Homo sapiens	HIV-1 specific	-	1/100 dilution	heat inactivated	positive	Total IgG	anti-IgG/Cy3		HIV-1 v1.1
Sample_54	Subject 18 (week 56)	see tab 'raw data'	plasma	Homo sapiens	HIV-1 specific	-	1/100 dilution	heat inactivated	positive	Total IgG	anti-IgG/Cy3		HIV-1 v1.1
Sample_55	Subject 19 (week 0)	see tab 'raw data'	plasma	Homo sapiens	HIV-1 specific	-	1/100 dilution	heat inactivated	positive	Total IgG	anti-IgG/Cy3		HIV-1 v1.1
Sample_56	Subject 19 (week 36)	see tab 'raw data'	plasma	Homo sapiens	HIV-1 specific	-	1/100 dilution	heat inactivated	positive	Total IgG	anti-IgG/Cy3		HIV-1 v1.1
Sample_57	Subject 19 (week 56)	see tab 'raw data'	plasma	Homo sapiens	HIV-1 specific	-	1/100 dilution	heat inactivated	positive	Total IgG	anti-IgG/Cy3		HIV-1 v1.1
Sample_58	Subject 20 (week 0)	see tab 'raw data'	plasma	Homo sapiens	HIV-1 specific	-	1/100 dilution	heat inactivated	positive	Total IgG	anti-IgG/Cy3		HIV-1 v1.1
Sample_59	Subject 20 (week 36)	see tab 'raw data'	plasma	Homo sapiens	HIV-1 specific	-	1/100 dilution	heat inactivated	positive	Total IgG	anti-IgG/Cy3		HIV-1 v1.1
Sample_60	Subject 20 (week 56)	see tab 'raw data'	plasma	Homo sapiens	HIV-1 specific	-	1/100 dilution	heat inactivated	positive	Total IgG	anti-IgG/Cy3		HIV-1 v1.1
Sample_61	Subject 21 (week 0)	see tab 'raw data'	plasma	Homo sapiens	HIV-1 specific	-	1/100 dilution	heat inactivated	positive	Total IgG	anti-IgG/Cy3		HIV-1 v1.1
Sample_62	Subject 21 (week 36)	see tab 'raw data'	plasma	Homo sapiens	HIV-1 specific	-	1/100 dilution	heat inactivated	positive	Total IgG	anti-IgG/Cy3		HIV-1 v1.1
Sample_63	Subject 21 (week 56)	see tab 'raw data'	plasma	Homo sapiens	HIV-1 specific	-	1/100 dilution	heat inactivated	positive	Total IgG	anti-IgG/Cy3		HIV-1 v1.1
Sample_64	Subject 22 (week 0)	see tab 'raw data'	plasma	Homo sapiens	HIV-1 specific	-	1/100 dilution	heat inactivated	positive	Total IgG	anti-IgG/Cy3		HIV-1 v1.1
Sample_65	Subject 22 (week 36)	see tab 'raw data'	plasma	Homo sapiens	HIV-1 specific	-	1/100 dilution	heat inactivated	positive	Total IgG	anti-IgG/Cy3		HIV-1 v1.1
Sample_66	Subject 22 (week 56)	see tab 'raw data'	plasma	Homo sapiens	HIV-1 specific	-	1/100 dilution	heat inactivated	positive	Total IgG	anti-IgG/Cy3		HIV-1 v1.1
Sample_67	Subject 23 (week 0)	see tab 'raw data'	plasma	Homo sapiens	HIV-1 specific	-	1/100 dilution	heat inactivated	positive	Total IgG	anti-IgG/Cy3		HIV-1 v1.1
Sample_68	Subject 23 (week 36)	see tab 'raw data'	plasma	Homo sapiens	HIV-1 specific	-	1/100 dilution	heat inactivated	positive	Total IgG	anti-IgG/Cy3		HIV-1 v1.1
Sample_69	Subject 23 (week 56)	see tab 'raw data'	plasma	Homo sapiens	HIV-1 specific	-	1/100 dilution	heat inactivated	positive	Total IgG	anti-IgG/Cy3		HIV-1 v1.1
Sample_70	Subject 24 (week 0)	see tab 'raw data'	plasma	Homo sapiens	HIV-1 specific	-	1/100 dilution	heat inactivated	positive	Total IgG	anti-IgG/Cy3		HIV-1 v1.1
Sample_71	Subject 24 (week 36)	see tab 'raw data'	plasma	Homo sapiens	HIV-1 specific	-	1/100 dilution	heat inactivated	positive	Total IgG	anti-IgG/Cy3		HIV-1 v1.1
Sample_72	Subject 24 (week 56)	see tab 'raw data'	plasma	Homo sapiens	HIV-1 specific	-	1/100 dilution	heat inactivated	positive	Total IgG	anti-IgG/Cy3		HIV-1 v1.1
Sample_73	Subject 25 (week 0)	see tab 'raw data'	plasma	Homo sapiens	HIV-1 specific	-	1/100 dilution	heat inactivated	positive	Total IgG	anti-IgG/Cy3		HIV-1 v1.1
Sample_74	Subject 25 (week 36)	see tab 'raw data'	plasma	Homo sapiens	HIV-1 specific	-	1/100 dilution	heat inactivated	positive	Total IgG	anti-IgG/Cy3		HIV-1 v1.1
Sample_75	Subject 25 (week 56)	see tab 'raw data'	plasma	Homo sapiens	HIV-1 specific	-	1/100 dilution	heat inactivated	positive	Total IgG	anti-IgG/Cy3		HIV-1 v1.1
Sample_76	Subject 26 (week 0)	see tab 'raw data'	plasma	Homo sapiens	HIV-1 specific	-	1/100 dilution	heat inactivated	positive	Total IgG	anti-IgG/Cy3		HIV-1 v1.1
Sample_77	Subject 26 (week 36)	see tab 'raw data'	plasma	Homo sapiens	HIV-1 specific	-	1/100 dilution	heat inactivated	positive	Total IgG	anti-IgG/Cy3		HIV-1 v1.1
Sample_78	Subject 26 (week 56)	see tab 'raw data'	plasma	Homo sapiens	HIV-1 specific	-	1/100 dilution	heat inactivated	positive	Total IgG	anti-IgG/Cy3		HIV-1 v1.1
Sample_79	Subject 27 (week 0)	see tab 'raw data'	plasma	Homo sapiens	HIV-1 specific	-	1/100 dilution	heat inactivated	positive	Total IgG	anti-IgG/Cy3		HIV-1 v1.1
Sample_80	Subject 27 (week 36)	see tab 'raw data'	plasma	Homo sapiens	HIV-1 specific	-	1/100 dilution	heat inactivated	positive	Total IgG	anti-IgG/Cy3		HIV-1 v1.1
Sample_81	Subject 27 (week 56)	see tab 'raw data'	plasma	Homo sapiens	HIV-1 specific	-	1/100 dilution	heat inactivated	positive	Total IgG	anti-IgG/Cy3		HIV-1 v1.1
Sample_82	Subject 28 (week 0)	see tab 'raw data'	plasma	Homo sapiens	HIV-1 specific	-	1/100 dilution	heat inactivated	positive	Total IgG	anti-IgG/Cy3		HIV-1 v1.1
Sample_83	Subject 28 (week 36)	see tab 'raw data'	plasma	Homo sapiens	HIV-1 specific	-	1/100 dilution	heat inactivated	positive	Total IgG	anti-IgG/Cy3		HIV-1 v1.1
Sample_84	Subject 28 (week 56)	see tab 'raw data'	plasma	Homo sapiens	HIV-1 specific	-	1/100 dilution	heat inactivated	positive	Total IgG	anti-IgG/Cy3		HIV-1 v1.1
Sample_85	IVIG	see tab 'raw data'	purified polyclonal IgG	Homo sapiens	-	-	1/100 dilution	-	negative	Total IgG	anti-IgG/Cy3		HIV-1 v1.1
Sample_86	HIVIG	see tab 'raw data'	purified polyclonal IgG	Homo sapiens	HIV-1 specific	-	1/100 dilution	-	positive	Total IgG	anti-IgG/Cy3		HIV-1 v1.1
PLATFORM	The arrays used in this study came from a commercially available source, Purified HIV-1 envelope proteins were spotted onto nitrocellulose-coated slides. Multiple spots consisting of reactions lacking proteins are present on each array and used for data normalization. The array is called PfPv500 version1.
PROTOCOLS
growth protocol	n/a
treatment protocol	n/a
extract protocol	n/a
label protocol	n/a
hyb protocol	For array probing, HIV-1 specific Abs and plasma samples of HIV-1 infected subjects were diluted in Protein Array Blocking Buffer (Whatman, GE Healthcare), supplemented with 10% (vol/vol) DH5α E. coli lysate and incubated on arrays over-night (o/n) at 4°C with constant agitation. Plasma samples and polyclonal antibodies were probed at a dilution of 1:100. Following o/n incubation, slides were was…
scan protocol	Probed array slides were scanned with a GenePix 4200AL (Molecular Devices, LLC, Sunnyvale, CA) at a wavelength of 635 nm, at 36% laser power and 360 PMT. The output RGB TIFF files generated by the scanner were quantitated using ProScanArray Express software (Perkin Elmer, Waltham, MA) with spot-specific background correction.
data processing	For analysis of antibody binding to HIV-1 envelope proteins and peptides on the microarray the following steps were taken: (i) the mean background signal of antibody binding to 24 control spots of in vitro transcription/translation reaction without DNA template (noDNA spots) were removed from each sera’s raw values of antibody binding measured as the mean pixel intensity of spots of printed prote…
value definition	Mean pixel intensity of spots of printed protein.
references
PLATFORM
title	HIV-1 v1.1
technology	Spotted HIV-1 envelopes
distribution	Commercial
organism	HIV-1
manufacturer	University of California Irvine, Protein Microarray Laboratory
manufacture protocol
ID_REF	Spot ID number
GenBank ID	GenBank Accession number
Spot Description	Description of product spotted
Sequence	Sequence of peptide product printed
Envelope Region	Region that product was made from
Spot concentratiom (mg/mL)	Concentration of protein spotted
Organism	Origin of protein spotted
Clade	Virus clade of product spotted
Preparation	Type of preparation of spotted product

## Sheet: RAW DATA
ID_REF	GenBank ID	Spot Description	Sequence	Envelope Region	Spot concentratiom (mg/mL)	Organism	Clade	Preparation	Sample_1	Sample_2	Sample_3	Sample_4	Sample_5	Sample_6	Sample_7	Sample_8	Sample_9	Sample_10	Sample_11	Sample_12	Sample_13	Sample_14	Sample_15	Sample_16	Sample_17	Sample_18	Sample_19	Sample_20	Sample_21	Sample_22	Sample_23	Sample_24	Sample_25	Sample_26	Sample_27	Sample_28	Sample_29	Sample_30	Sample_31	Sample_32	Sample_33	Sample_34	Sample_35	Sample_36	Sample_37	Sample_38	Sample_39	Sample_40	Sample_41
1	N/A	PBS	N/A	N/A	N/A	N/A	N/A	N/A	122	72	189	93	275	77	137	54	80	219	346	112	252	196	345	1	168	376	228	153	50	360	99	70	58	212	245	34	69	201	151	231	76	122	60	51	159	45	30	70	46
2	N/A	PBS	N/A	N/A	N/A	N/A	N/A	N/A	265	224	283	168	234	147	447	128	129	376	280	216	433	599	234	354	227	385	294	132	117	306	71	122	104	247	231	101	106	284	63	232	47	163	154	64	118	125	100	-1	87
3	N/A	PBS	N/A	N/A	N/A	N/A	N/A	N/A	166	85	474	166	111	78	229	68	26	275	352	74	398	253	247	120	116	459	305	158	51	351	62	81	46	288	170	53	54	167	79	52	0	171	71	42	129	84	-30	24	99
4	N/A	PBS	N/A	N/A	N/A	N/A	N/A	N/A	228	98	283	99	248	95	197	72	91	362	287	127	256	210	402	175	143	310	260	82	64	205	144	105	62	133	160	137	134	117	111	60	46	78	197	110	154	131	68	16	100
5	N/A	PBS	N/A	N/A	N/A	N/A	N/A	N/A	356	1116	984	689	461	433	819	401	529	736	1138	247	968	275	355	542	315	1178	264	322	330	1143	390	474	601	1093	771	287	391	504	316	308	632	1072	475	260	1194	618	270	672	171
6	N/A	PBS	N/A	N/A	N/A	N/A	N/A	N/A	102	278	402	100	338	461	584	260	270	366	394	206	318	167	291	294	306	303	96	337	169	372	204	196	277	422	349	204	247	464	263	156	147	363	263	167	232	157	128	144	134
7	N/A	PBS	N/A	N/A	N/A	N/A	N/A	N/A	269	183	476	516	322	151	505	181	281	366	397	188	466	177	270	269	327	577	112	312	238	577	211	324	422	526	701	198	255	457	419	248	141	323	176	176	217	177	115	78	232
8	N/A	PBS	N/A	N/A	N/A	N/A	N/A	N/A	201	162	584	249	296	288	445	250	230	462	412	114	305	209	192	218	82	312	272	243	128	251	62	115	149	242	295	89	138	245	187	203	92	602	441	105	311	295	186	112	358
9	N/A	PBS	N/A	N/A	N/A	N/A	N/A	N/A	98	146	257	319	253	121	319	121	175	271	383	128	313	108	183	271	69	242	154	98	122	126	76	148	100	161	217	114	81	92	71	55	52	260	143	121	158	209	407	47	396
10	N/A	PBS	N/A	N/A	N/A	N/A	N/A	N/A	129	125	301	3429	315	217	335	171	170	372	298	167	242	167	149	213	118	453	216	73	65	122	340	127	170	102	96	77	90	61	73	55	27	519	104	99	177	337	479	-37	350
11	149647	CN54-gp140		gp140	0.01	HIV-1	C	recombinant	404	510	551	8355	3959	4930	949	939	1286	4696	3662	5303	3095	4477	4694	1078	799	1210	6326	3360	5826	7009	9014	4963	6956	5546	5394	1382	3476	2924	3360	5216	4127	3271	3386	2822	3584	2417	4617	3763	6060
12	ABV59577.1	SF162-gp140		gp140	0.01	HIV-1	B	recombinant	2818	2027	1208	11492	10374	16064	5059	5930	5795	12702	11688	22739	7012	15748	14413	8353	7544	5027	9073	7665	10637	22582	19752	27190	24504	13999	9800	21298	23350	14032	14001	15307	30726	6026	15530	14970	7171	13009	20104	15952	14337
13	AB253428.1	UG37-gp140		gp140	0.01	HIV-1	A	recombinant	284	290	248	2654	1697	805	1179	658	832	5148	7894	4907	2964	2860	2117	1349	1162	3011	4543	2570	2700	9865	6840	12861	5618	5197	4643	7584	7444	6402	8315	4981	8819	2085	3686	1315	3702	2109	3119	3693	6171
[truncated: 45 more columns]

## Sheet: MATRIX
ID_REF	GenBank ID	Spot Description	Sequence	Envelope Region	Spot concentratiom (mg/mL)	Organism	Clade	Preparation	Sample_1	Sample_2	Sample_3	Sample_4	Sample_5	Sample_6	Sample_7	Sample_8	Sample_9	Sample_10	Sample_11	Sample_12	Sample_13	Sample_14	Sample_15	Sample_16	Sample_17	Sample_18	Sample_19	Sample_20	Sample_21	Sample_22	Sample_23	Sample_24	Sample_25	Sample_26	Sample_27	Sample_28	Sample_29	Sample_30	Sample_31	Sample_32	Sample_33	Sample_34	Sample_35	Sample_36	Sample_37	Sample_38	Sample_39	Sample_40	Sample_41
1	N/A	PBS	N/A	N/A	N/A	N/A	N/A	N/A	0	0	0	0	0	0	0	0	0	0	0	0	0	0	0	0	0	0	0	0	0	0	0	0	0	0	0	0	0	0	0	0	0	0	0	0	0	0	0	0	0
2	N/A	PBS	N/A	N/A	N/A	N/A	N/A	N/A	0	0	0	0	0	0	0	0	0	0	0	0	0	0	0	0	0	0	0	0	0	0	0	0	0	0	0	0	0	0	0	0	0	0	0	0	0	0	0	0	0
3	N/A	PBS	N/A	N/A	N/A	N/A	N/A	N/A	0	0	0	0	0	0	0	0	0	0	0	0	0	0	0	0	0	0	0	0	0	0	0	0	0	0	0	0	0	0	0	0	0	0	0	0	0	0	0	0	0
4	N/A	PBS	N/A	N/A	N/A	N/A	N/A	N/A	0	0	0	0	0	0	0	0	0	0	0	0	0	0	0	0	0	0	0	0	0	0	0	0	0	0	0	0	0	0	0	0	0	0	0	0	0	0	0	0	0
5	N/A	PBS	N/A	N/A	N/A	N/A	N/A	N/A	0	0	0	0	0	0	0	0	0	0	0	0	0	0	0	0	0	0	0	0	0	0	0	0	0	0	0	0	0	0	0	0	0	0	0	0	0	0	0	0	0
6	N/A	PBS	N/A	N/A	N/A	N/A	N/A	N/A	0	0	0	0	0	0	0	0	0	0	0	0	0	0	0	0	0	0	0	0	0	0	0	0	0	0	0	0	0	0	0	0	0	0	0	0	0	0	0	0	0
7	N/A	PBS	N/A	N/A	N/A	N/A	N/A	N/A	0	0	0	0	0	0	0	0	0	0	0	0	0	0	0	0	0	0	0	0	0	0	0	0	0	0	0	0	0	0	0	0	0	0	0	0	0	0	0	0	0
8	N/A	PBS	N/A	N/A	N/A	N/A	N/A	N/A	0	0	0	0	0	0	0	0	0	0	0	0	0	0	0	0	0	0	0	0	0	0	0	0	0	0	0	0	0	0	0	0	0	0	0	0	0	0	0	0	0
9	N/A	PBS	N/A	N/A	N/A	N/A	N/A	N/A	0	0	0	0	0	0	0	0	0	0	0	0	0	0	0	0	0	0	0	0	0	0	0	0	0	0	0	0	0	0	0	0	0	0	0	0	0	0	0	0	0
10	N/A	PBS	N/A	N/A	N/A	N/A	N/A	N/A	0	0	0	0	0	0	0	0	0	0	0	0	0	0	0	0	0	0	0	0	0	0	0	0	0	0	0	0	0	0	0	0	0	0	0	0	0	0	0	0	0
11	149647	CN54		gp140	0.01	HIV-1	C	recombinant	210.4	261.1	127.7	7772.2	3673.7	4723.2	547.3	768.4	1087.9	4315.5	3233.3	5145.1	2699.9	4240.9	4427.2	832.3	611.9	750.5	6105.9	3169	5692.6	6627.7	8848.1	4786.8	6757.1	5203.4	5070.5	1252.6	3319.5	2664.8	3186.7	5056	4001	2903.7	3177.6	2702.5	3299.1	2199.2	4441.7	3650.5	5862.7
12	ABV59577.1	SF162		gp140	0.01	HIV-1	B	recombinant	2624.4	1778.1	784.7	10909.2	10088.7	15857.2	4657.3	5759.4	5596.9	12321.5	11259.3	22581.1	6616.9	15511.9	14146.2	8107.3	7356.9	4567.5	8852.9	7474	10503.6	22200.7	19586.1	27013.8	24305.1	13656.4	9476.5	21168.6	23193.5	13772.8	13827.7	15147	30600	5658.7	15321.6	14850.5	6886.1	12791.2	19928.7	15839.5	14139.7
13	AB253428.1	UG37		gp140	0.01	HIV-1	A	recombinant	90.4	41.1	0	2071.2	1411.7	598.2	777.3	487.4	633.9	4767.5	7465.3	4749.1	2568.9	2623.9	1850.2	1103.3	974.9	2551.5	4322.9	2379	2566.6	9483.7	6674.1	12684.8	5419.1	4854.4	4319.5	7454.6	7287.5	6142.8	8141.7	4821	8693	1717.7	3477.6	1195.5	3417.1	1891.2	2943.7	3580.5	5973.7
[truncated: 45 more columns]
